# Supplementary material for: Corrosion Properties of the Composite Coatings Formed on PEO Pretreated AlMg3 Aluminum Alloy by Dip-Coating in Polyvinylidene Fluoride-Polytetrafluoroethylene Suspension
Source: Polymers (Basel). 2024 Oct 21;16(20):2945. doi: 10.3390/polym16202945 (PMC11511163; doi:10.3390/polym16202945)
Supplement: Supplementary file 1 [file polymers-16-02945-s001.zip]

Archive with 1 entries (1 files):
- polymers-3244216-supplementary.pdf
